# Supplementary material for: A Krüppel-like factor is required for development and regeneration of germline and yolk cells from somatic stem cells in planarians
Source: PLoS Biol. 2022 Jul 15;20(7):e3001472. doi: 10.1371/journal.pbio.3001472 (PMC9286257; doi:10.1371/journal.pbio.3001472)
Supplement: S1 Data — (XLSX) [file pbio.3001472.s011.xlsx]

## Sheet: S1 Data text
S1 Data. Counts underlying experiments described in text.
Ovarian field (mature sexual)	nanos only	klf4l only	klf4l/nanos	Total	% nanos only	% klf4l only	% klf4l/nanos	Total nanos	Total klf4l	% nanos+ cells that co-express klf4l	% klf4l+ cells that co-express nanos
1	21	0	85	106	0.198113	0	0.801887	106	85	0.801887	1
2	16	0	100	116	0.137931	0	0.862069	116	100	0.862069	1
3	14	0	75	89	0.157303	0	0.842697	89	75	0.842697	1
4	20	0	76	96	0.208333	0	0.791667	96	76	0.791667	1
5	14	0	63	77	0.181818	0	0.818182	77	63	0.818182	1
6	13	0	43	56	0.232143	0	0.767857	56	43	0.767857	1
7	21	1	92	114	0.184211	0.00877193	0.807018	113	93	0.814159	0.989247
8	16	0	94	110	0.145455	0	0.854545	110	94	0.854545	1
9	28	0	67	95	0.294737	0	0.705263	95	67	0.705263	1
10	15	0	74	89	0.168539	0	0.831461	89	74	0.831461	1
11	19	0	77	96	0.197917	0	0.802083	96	77	0.802083	1
12	12	0	61	73	0.164384	0	0.835616	73	61	0.835616	1
Average	17.4167	0.0833333	75.5833	93.0833	0.18924	0.000730994	0.810029	93	75.6667	0.810624	0.999104
Standard deviation	4.56186	0.288675	15.9685	17.8553	0.0428372	0.00253224	0.0428184	17.7508	16.0643	0.0428224	0.00310403
Ovary (mature sexual)	nanos only	klf4l only	klf4l/nanos	Total	% nanos only	% klf4l only	% klf4l/nanos	Total nanos	Total klf4l	% nanos+ cells that co-express klf4l	% klf4l+ cells that co-express nanos
1	16	0	114	130	0.123077	0	0.876923	130	114	0.876923	1
2	16	0	125	141	0.113475	0	0.886525	141	125	0.886525	1
3	22	0	102	124	0.177419	0	0.822581	124	102	0.822581	1
4	10	0	132	142	0.0704225	0	0.929577	142	132	0.929577	1
5	15	0	99	114	0.131579	0	0.868421	114	99	0.868421	1
6	17	0	108	125	0.136	0	0.864	125	108	0.864	1
7	16	0	156	172	0.0930233	0	0.906977	172	156	0.906977	1
8	7	0	140	147	0.047619	0	0.952381	147	140	0.952381	1
9	22	0	129	151	0.145695	0	0.854305	151	129	0.854305	1
10	14	0	132	146	0.0958904	0	0.90411	146	132	0.90411	1
11	3	0	93	96	0.03125	0	0.96875	96	93	0.96875	1
12	7	0	93	100	0.07	0	0.93	100	93	0.93	1
Average	13.75	0	118.583	132.333	0.102954	0	0.897046	132.333	118.583	0.897046	1
Standard deviation	5.91031	0	20.156	21.9972	0.0429536	0	0.0429536	21.9972	20.156	0.0429536	0
Male germ cells (hatchling)	nanos only	nanos/piwi-1 double	Total nanos	% nanos+ cells that co-express piwi-1
1	0	40	40	1
2	0	192	192	1
3	0	68	68	1
4	0	124	124	1
5	0	93	93	1
Average	0	103.4	103.4	1
Standard deviation	0	58.4277	58.4277	0

## Sheet: Fig 2
Fig 2 data.
Testis (mature sexual)	nanos only	klf4l only	klf4l/nanos	Total	% nanos only	% klf4l only	% klf4l/nanos	Total nanos	Total klf4l	% nanos+ cells that co-express klf4l	% klf4l+ cells that co-express nanos
1	141	0	21	162	0.87037	0	0.12963	162	21	0.12963	1
2	186	0	16	202	0.920792	0	0.0792079	202	16	0.0792079	1
3	175	0	21	196	0.892857	0	0.107143	196	21	0.107143	1
4	232	0	18	250	0.928	0	0.072	250	18	0.072	1
5	153	0	12	165	0.927273	0	0.0727273	165	12	0.0727273	1
6	213	0	20	233	0.914163	0	0.0858369	233	20	0.0858369	1
7	205	0	15	220	0.931818	0	0.0681818	220	15	0.0681818	1
8	182	0	16	198	0.919192	0	0.0808081	198	16	0.0808081	1
9	180	0	17	197	0.913706	0	0.0862944	197	17	0.0862944	1
10	249	0	12	261	0.954023	0	0.045977	261	12	0.045977	1
11	133	0	21	154	0.863636	0	0.136364	154	21	0.136364	1
12	203	0	37	240	0.845833	0	0.154167	240	37	0.154167	1
13	140	0	38	178	0.786517	0	0.213483	178	38	0.213483	1
14	147	0	30	177	0.830508	0	0.169492	177	30	0.169492	1
15	165	0	26	191	0.863874	0	0.136126	191	26	0.136126	1
16	150	0	28	178	0.842697	0	0.157303	178	28	0.157303	1
17	159	0	31	190	0.836842	0	0.163158	190	31	0.163158	1
18	136	0	33	169	0.804734	0	0.195266	169	33	0.195266	1
19	121	0	37	158	0.765823	0	0.234177	158	37	0.234177	1
20	201	0	41	242	0.830579	0	0.169421	242	41	0.169421	1
21	222	0	42	264	0.840909	0	0.159091	264	42	0.159091	1
22	211	0	43	254	0.830709	0	0.169291	254	43	0.169291	1
23	207	0	40	247	0.838057	0	0.161943	247	40	0.161943	1
24	235	0	39	274	0.857664	0	0.142336	274	39	0.142336	1
25	194	0	46	240	0.808333	0	0.191667	240	46	0.191667	1
26	179	0	31	210	0.852381	0	0.147619	210	31	0.147619	1
27	209	0	35	244	0.856557	0	0.143443	244	35	0.143443	1
28	207	0	36	243	0.851852	0	0.148148	243	36	0.148148	1
29	224	0	37	261	0.858238	0	0.141762	261	37	0.141762	1
30	334	0	47	381	0.87664	0	0.12336	381	47	0.12336	1
31	105	0	31	136	0.772059	0	0.227941	136	31	0.227941	1
32	167	0	37	204	0.818627	0	0.181373	204	37	0.181373	1
33	173	0	25	198	0.873737	0	0.126263	198	25	0.126263	1
34	185	0	30	215	0.860465	0	0.139535	215	30	0.139535	1
35	215	0	52	267	0.805243	0	0.194757	267	52	0.194757	1
36	265	0	51	316	0.838608	0	0.161392	316	51	0.161392	1
37	216	0	38	254	0.850394	0	0.149606	254	38	0.149606	1
38	219	0	33	252	0.869048	0	0.130952	252	33	0.130952	1
39	204	0	32	236	0.864407	0	0.135593	236	32	0.135593	1
40	205	0	38	243	0.843621	0	0.156379	243	38	0.156379	1
41	230	0	35	265	0.867925	0	0.132075	265	35	0.132075	1
42	262	0	34	296	0.885135	0	0.114865	296	34	0.114865	1
43	294	0	46	340	0.864706	0	0.135294	340	46	0.135294	1
44	342	0	50	392	0.872449	0	0.127551	392	50	0.127551	1
45	378	0	57	435	0.868966	0	0.131034	435	57	0.131034	1
Average	203.4	0	32.7778	236.178	0.859333	0	0.140667	236.178	32.7778	0.140667	1
Standard deviation	56.3283	0	11.2853	62.929	0.0417664	0	0.0417664	62.929	11.2853	0.0417664	0
Male germ cells (hatchling)	nanos only	klf4l only	klf4l/nanos	Total	% nanos only	% klf4l only	% klf4l/nanos	Total nanos	Total klf4l	% nanos+ cells that co-express klf4l	% klf4l+ cells that co-express nanos
1	0	0	25	25	0	0	1	25	25	1	1
2	0	0	23	23	0	0	1	23	23	1	1
3	1	0	26	27	0.037037	0	0.962963	27	26	0.962963	1
4	1	0	33	34	0.0294118	0	0.970588	34	33	0.970588	1
5	1	0	8	9	0.111111	0	0.888889	9	8	0.888889	1
6	0	0	11	11	0	0	1	11	11	1	1
7	0	0	6	6	0	0	1	6	6	1	1
8	1	0	23	24	0.0416667	0	0.958333	24	23	0.958333	1
9	0	0	12	12	0	0	1	12	12	1	1
10	0	0	14	14	0	0	1	14	14	1	1
11	0	0	4	4	0	0	1	4	4	1	1
Average	0.363636	0	16.8182	17.1818	0.0199297	0	0.98007	17.1818	16.8182	0.98007	1
Standard deviation	0.504525	0	9.55843	9.80631	0.034568	0	0.034568	9.80631	9.55843	0.034568	0
Male germ cells (juvenile)	nanos only	klf4l only	klf4l/nanos	Total	% nanos only	% klf4l only	% klf4l/nanos	Total nanos	Total klf4l	% nanos+ cells that co-express klf4l	% klf4l+ cells that co-express nanos
1	87	0	54	141	0.617021	0	0.382979	141	54	0.382979	1
2	163	0	80	243	0.670782	0	0.329218	243	80	0.329218	1
3	154	0	86	240	0.641667	0	0.358333	240	86	0.358333	1
4	164	0	61	225	0.728889	0	0.271111	225	61	0.271111	1
5	113	0	48	161	0.701863	0	0.298137	161	48	0.298137	1
6	87	0	62	149	0.583893	0	0.416107	149	62	0.416107	1
7	103	0	45	148	0.695946	0	0.304054	148	45	0.304054	1
8	96	0	46	142	0.676056	0	0.323944	142	46	0.323944	1
9	92	0	44	136	0.676471	0	0.323529	136	44	0.323529	1
10	119	0	49	168	0.708333	0	0.291667	168	49	0.291667	1
11	143	0	67	210	0.680952	0	0.319048	210	67	0.319048	1
12	115	0	64	179	0.642458	0	0.357542	179	64	0.357542	1
13	104	0	63	167	0.622754	0	0.377246	167	63	0.377246	1
14	129	0	87	216	0.597222	0	0.402778	216	87	0.402778	1
15	132	0	119	251	0.525896	0	0.474104	251	119	0.474104	1
16	149	0	35	184	0.809783	0	0.190217	184	35	0.190217	1
17	171	0	69	240	0.7125	0	0.2875	240	69	0.2875	1
18	176	0	79	255	0.690196	0	0.309804	255	79	0.309804	1
19	155	0	69	224	0.691964	0	0.308036	224	69	0.308036	1
20	86	0	44	130	0.661538	0	0.338462	130	44	0.338462	1
21	97	0	47	144	0.673611	0	0.326389	144	47	0.326389	1
22	123	0	65	188	0.654255	0	0.345745	188	65	0.345745	1
23	153	0	68	221	0.692308	0	0.307692	221	68	0.307692	1
24	128	0	74	202	0.633663	0	0.366337	202	74	0.366337	1
25	103	0	61	164	0.628049	0	0.371951	164	61	0.371951	1
26	126	0	86	212	0.59434	0	0.40566	212	86	0.40566	1
27	137	0	121	258	0.531008	0	0.468992	258	121	0.468992	1
Average	126.111	0	66.4074	192.519	0.657164	0	0.342836	192.519	66.4074	0.342836	1
Standard deviation	27.8103	0	21.0224	41.476	0.0600137	0	0.0600137	41.476	21.0224	0.0600137	0
Male germ cells (small asexual)	nanos only	klf4l only	klf4l/nanos	Total	% nanos only	% klf4l only	% klf4l/nanos	Total nanos	Total klf4l	% nanos+ cells that co-express klf4l	% klf4l+ cells that co-express nanos
1	0	0	43	43	0	0	1	43	43	1	1
2	0	0	21	21	0	0	1	21	21	1	1
3	2	0	31	33	0.0606061	0	0.939394	33	31	0.939394	1
4	1	0	22	23	0.0434783	0	0.956522	23	22	0.956522	1
5	1	0	40	41	0.0243902	0	0.97561	41	40	0.97561	1
6	1	0	29	30	0.0333333	0	0.966667	30	29	0.966667	1
7	1	0	21	22	0.0454545	0	0.954545	22	21	0.954545	1
7	0	0	20	20	0	0	1	20	20	1	1
9	0	0	33	33	0	0	1	33	33	1	1
10	0	0	39	39	0	0	1	39	39	1	1
11	0	0	29	29	0	0	1	29	29	1	1
12	3	0	28	31	0.0967742	0	0.903226	31	28	0.903226	1
13	1	0	46	47	0.0212766	0	0.978723	47	46	0.978723	1
14	0	0	50	50	0	0	1	50	50	1	1
15	1	0	42	43	0.0232558	0	0.976744	43	42	0.976744	1
16	1	0	25	26	0.0384615	0	0.961538	26	25	0.961538	1
17	1	0	27	28	0.0357143	0	0.964286	28	27	0.964286	1
Average	0.764706	0	32.1176	32.8824	0.0248673	0	0.975133	32.8824	32.1176	0.975133	1
Standard deviation	0.83137	0	9.51894	9.42657	0.0273137	0	0.0273137	9.42657	9.51894	0.0273137	0
Male germ cells (large asexual)	nanos only	klf4l only	klf4l/nanos	Total	% nanos only	% klf4l only	% klf4l/nanos	Total nanos	Total klf4l	% nanos+ cells that co-express klf4l	% klf4l+ cells that co-express nanos
1	2	0	20	22	0.0909091	0	0.909091	22	20	0.909091	1
2	9	0	55	64	0.140625	0	0.859375	64	55	0.859375	1
3	11	0	67	78	0.141026	0	0.858974	78	67	0.858974	1
4	23	0	99	122	0.188525	0	0.811475	122	99	0.811475	1
5	30	0	79	109	0.275229	0	0.724771	109	79	0.724771	1
6	61	0	113	174	0.350575	0	0.649425	174	113	0.649425	1
7	51	0	100	151	0.337748	0	0.662252	151	100	0.662252	1
7	68	0	110	178	0.382022	0	0.617978	178	110	0.617978	1
9	8	0	55	63	0.126984	0	0.873016	63	55	0.873016	1
10	25	0	66	91	0.274725	0	0.725275	91	66	0.725275	1
11	25	0	96	121	0.206612	0	0.793388	121	96	0.793388	1
12	35	0	100	135	0.259259	0	0.740741	135	100	0.740741	1
13	43	0	107	150	0.286667	0	0.713333	150	107	0.713333	1
14	67	0	120	187	0.358289	0	0.641711	187	120	0.641711	1
Average	32.7143	0	84.7857	117.5	0.244228	0	0.755772	117.5	84.7857	0.755772	1
Standard deviation	22.3174	0	28.5958	49.215	0.0957264	0	0.0957264	49.215	28.5958	0.0957264	0

## Sheet: Fig 4C
Fig 4C data. Cell counts in control vs klf4l RNAi ovaries.
	nanos+ cells per ovary			CPEB1+ oocytes per ovary			ophis+ cells per ovary			LamA+ cells per ovary
	control RNAi	klf4l RNAi		control RNAi	klf4l RNAi		control RNAi	klf4l RNAi		control RNAi	klf4l RNAi
	119	104		38	31		89	89		116	73
	160	89		47	7		88	112		87	30
	191	102		33	9		107	55		163	118
	176	130		46	1		64	78		55	110
	141	113		49	6		94	150		52	140
	127	126		45	3		103	141		92	141
	163	76		50	0		55	320		82	207
	177	34		59	7		83	242		93	246
	171	82		45	2		144	186		117	310
	134	51		31	7		136	201		76	200
		48		41	5		56	141		83	205
		46		34	4		60	155		51	175
				64	4		104	125		39	142
				73	13		91	122		162	161
				50	9		87	146		158	184
				58	6		42	143		142	296
				91	5		87	189		129	323
				86	1		88	251		180	126
					2		94	215		134	124
					13		99	240			160
					13			74			150
					2			120			194
					11			214			114
					1			205			273
					2			156			272
					0			161			204
					0			237			245
								298			280
								188			281
								197			304
								216			286
								119			125
								136			105
								105			144
								68			112
Average	155.9	83.4167		52.2222	6.07407		88.55	165.571		105.842	187.429
Standard deviation	24.2095	32.8397		17.0899	6.45652		25.2305	63.985		42.9189	76.2821

## Sheet: Fig 5A-D
Fig 5 data.
Vitellaria	klf4l only	nanos only	klf4l/nanos	Total	% klf4l only	% nanos only	% klf4l/nanos	Total klf4l	Total nanos	% klf4l+ cells that co-express nanos	% nanos+ cells that co-express klf4l
1	5	40	122	167	0.0299401	0.239521	0.730539	127	162	0.96063	0.753086
2	5	50	70	125	0.04	0.4	0.56	75	120	0.933333	0.583333
3	5	37	54	96	0.0520833	0.385417	0.5625	59	91	0.915254	0.593407
4	4	36	79	119	0.0336134	0.302521	0.663866	83	115	0.951807	0.686957
5	6	44	67	117	0.0512821	0.376068	0.57265	73	111	0.917808	0.603604
6	3	44	59	106	0.0283019	0.415094	0.556604	62	103	0.951613	0.572816
7	1	33	78	112	0.00892857	0.294643	0.696429	79	111	0.987342	0.702703
8	4	39	53	96	0.0416667	0.40625	0.552083	57	92	0.929825	0.576087
9	2	34	63	99	0.020202	0.343434	0.636364	65	97	0.969231	0.649485
10	6	56	119	181	0.0331492	0.309392	0.657459	125	175	0.952	0.68
11	2	161	120	283	0.00706714	0.568905	0.424028	122	281	0.983607	0.427046
12	0	175	67	242	0	0.72314	0.27686	67	242	1	0.27686
13	1	222	45	268	0.00373134	0.828358	0.16791	46	267	0.978261	0.168539
14	1	92	55	148	0.00675676	0.621622	0.371622	56	147	0.982143	0.37415
15	1	129	47	177	0.00564972	0.728814	0.265537	48	176	0.979167	0.267045
16	1	82	38	121	0.00826446	0.677686	0.31405	39	120	0.974359	0.316667
17	2	122	82	206	0.00970874	0.592233	0.398058	84	204	0.97619	0.401961
18	0	139	166	305	0	0.455738	0.544262	166	305	1	0.544262
19	0	154	59	213	0	0.723005	0.276995	59	213	1	0.276995
20	0	116	56	172	0	0.674419	0.325581	56	172	1	0.325581
Average	2.45	90.25	74.95	167.65	0.0190173	0.503313	0.47767	77.4	165.2	0.967128	0.489029
Standard deviation	2.11449	57.89	32.5034	66.0034	0.0180109	0.180033	0.167816	32.848	67.0707	0.0271827	0.176269
Vitellaria	klf4l only	CPEB1 only	klf4l/CPEB1	Total	% klf4l only	% CPEB1 only	% klf4l/CPEB1	Total klf4l	Total CPEB1	% klf4l+ cells that co-express CPEB1	% CPEB1+ cells that co-express klf4l
1	69	182	12	263	0.262357	0.692015	0.0456274	81	194	0.148148	0.0618557
2	69	157	14	240	0.2875	0.654167	0.0583333	83	171	0.168675	0.0818713
3	91	242	8	341	0.266862	0.709677	0.0234604	99	250	0.0808081	0.032
4	60	218	0	278	0.215827	0.784173	0	60	218	0	0
5	76	234	0	310	0.245161	0.754839	0	76	234	0	0
6	47	233	15	295	0.159322	0.789831	0.0508475	62	248	0.241935	0.0604839
7	53	175	3	231	0.229437	0.757576	0.012987	56	178	0.0535714	0.0168539
8	61	170	6	237	0.257384	0.7173	0.0253165	67	176	0.0895522	0.0340909
9	31	238	2	271	0.114391	0.878229	0.00738007	33	240	0.0606061	0.00833333
10	46	160	11	217	0.211982	0.737327	0.0506912	57	171	0.192982	0.0643275
11	51	231	1	283	0.180212	0.816254	0.00353357	52	232	0.0192308	0.00431034
12	31	278	4	313	0.0990415	0.888179	0.0127796	35	282	0.114286	0.0141844
13	26	287	1	314	0.0828025	0.914013	0.00318471	27	288	0.037037	0.00347222
14	24	229	2	255	0.0941176	0.898039	0.00784314	26	231	0.0769231	0.00865801
15	23	238	5	266	0.0864662	0.894737	0.018797	28	243	0.178571	0.0205761
16	23	257	5	285	0.0807018	0.901754	0.0175439	28	262	0.178571	0.019084
17	25	297	3	325	0.0769231	0.913846	0.00923077	28	300	0.107143	0.01
18	18	312	3	333	0.0540541	0.936937	0.00900901	21	315	0.142857	0.00952381
19	28	329	3	360	0.0777778	0.913889	0.00833333	31	332	0.0967742	0.00903614
20	34	334	0	368	0.0923913	0.907609	0	34	334	0	0
Average	44.3	240.05	4.9	289.25	0.158736	0.823019	0.0182449	49.2	244.95	0.0993836	0.0229331
Standard deviation	21.1588	54.1406	4.68929	43.1678	0.08051	0.0911364	0.0185543	23.2438	51.8109	0.0708865	0.0248292
Vitellaria	klf4l only	surfactant b only	klf4l/surfactant b	Total	% klf4l only	% surfactant b only	% klf4l/surfactant b	Total klf4l	Total surfactant b	% klf4l+ cells that co-express surfactant b	% surfactant b+ cells that co-express klf4l
1	43	176	5	224	0.191964	0.785714	0.0223214	48	181	0.104167	0.0276243
2	47	206	5	258	0.182171	0.79845	0.0193798	52	211	0.0961538	0.0236967
3	42	265	2	309	0.135922	0.857605	0.00647249	44	267	0.0454545	0.00749064
4	53	282	0	335	0.158209	0.841791	0	53	282	0	0
5	31	307	1	339	0.0914454	0.905605	0.00294985	32	308	0.03125	0.00324675
6	23	227	0	250	0.092	0.908	0	23	227	0	0
7	29	228	0	257	0.11284	0.88716	0	29	228	0	0
8	26	270	0	296	0.0878378	0.912162	0	26	270	0	0
9	16	269	0	285	0.0561404	0.94386	0	16	269	0	0
10	19	253	2	274	0.0693431	0.923358	0.00729927	21	255	0.0952381	0.00784314
11	49	191	8	248	0.197581	0.770161	0.0322581	57	199	0.140351	0.040201
12	53	193	3	249	0.212851	0.7751	0.0120482	56	196	0.0535714	0.0153061
13	39	155	11	205	0.190244	0.756098	0.0536585	50	166	0.22	0.0662651
14	38	195	3	236	0.161017	0.826271	0.0127119	41	198	0.0731707	0.0151515
15	42	235	6	283	0.14841	0.830389	0.0212014	48	241	0.125	0.0248963
16	43	281	5	329	0.130699	0.854103	0.0151976	48	286	0.104167	0.0174825
17	28	266	4	298	0.0939597	0.892617	0.0134228	32	270	0.125	0.0148148
18	56	154	12	222	0.252252	0.693694	0.0540541	68	166	0.176471	0.0722892
19	35	180	14	229	0.152838	0.786026	0.0611354	49	194	0.285714	0.0721649
20	28	191	1	220	0.127273	0.868182	0.00454545	29	192	0.0344828	0.00520833
Average	37	226.2	4.1	267.3	0.14225	0.840817	0.0169328	41.1	230.3	0.0855095	0.0206841
Standard deviation	11.6799	45.9881	4.25379	40.6087	0.0521455	0.0663159	0.0192087	14.1418	43.2898	0.0789264	0.0240315
Vitellaria	klf4l only	MX1 only	klf4l/MX1	Total	% klf4l only	% MX1 only	% klf4l/MX1	Total klf4l	Total MX1	% klf4l+ cells that co-express MX1	% MX1+ cells that co-express klf4l
1	91	4	0	95	0.957895	0.0421053	0	91	4	0	0
2	87	89	0	176	0.494318	0.505682	0	87	89	0	0
3	106	114	0	220	0.481818	0.518182	0	106	114	0	0
4	83	41	0	124	0.669355	0.330645	0	83	41	0	0
5	105	75	0	180	0.583333	0.416667	0	105	75	0	0
6	97	86	0	183	0.530055	0.469945	0	97	86	0	0
7	53	133	0	186	0.284946	0.715054	0	53	133	0	0
8	62	99	0	161	0.385093	0.614907	0	62	99	0	0
9	28	69	0	97	0.28866	0.71134	0	28	69	0	0
10	33	106	0	139	0.23741	0.76259	0	33	106	0	0
11	31	85	0	116	0.267241	0.732759	0	31	85	0	0
12	36	85	0	121	0.297521	0.702479	0	36	85	0	0
13	41	105	0	146	0.280822	0.719178	0	41	105	0	0
14	8	162	0	170	0.0470588	0.952941	0	8	162	0	0
15	39	133	0	172	0.226744	0.773256	0	39	133	0	0
16	44	199	0	243	0.18107	0.81893	0	44	199	0	0
17	45	184	0	229	0.196507	0.803493	0	45	184	0	0
18	42	183	0	225	0.186667	0.813333	0	42	183	0	0
19	29	162	0	191	0.151832	0.848168	0	29	162	0	0
20	34	157	0	191	0.17801	0.82199	0	34	157	0	0
Average	54.7	113.55	0	168.25	0.346318	0.653682	0	54.7	113.55	0	0
Standard deviation	29.3241	50.522	0	43.3625	0.21609	0.21609	0	29.3241	50.522	0	0

## Sheet: Fig 6
Fig 6 data.
Vitellaria	klf4l only	klf4l/piwi-1 double	Total klf4l	% klf4l+ cells that co-express piwi-1
1	2	86	88	0.977273
2	5	85	90	0.944444
3	10	72	82	0.878049
4	1	69	70	0.985714
5	5	42	47	0.893617
6	0	41	41	1
7	4	44	48	0.916667
8	1	43	44	0.977273
9	7	24	31	0.774194
10	2	41	43	0.953488
11	2	34	36	0.944444
12	0	39	39	1
13	4	49	53	0.924528
14	4	73	77	0.948052
Average	3.35714	53	56.3571	0.936982
Standard deviation	2.81772	19.8727	20.5636	0.0598022
Vitellaria	CPEB1 only	CPEB1/piwi-1 double	Total CPEB1	% CPEB1+ cells that co-express piwi-1
1	11	91	102	0.892157
2	29	204	233	0.875536
3	53	234	287	0.815331
4	60	291	351	0.82906
5	47	196	243	0.806584
6	41	214	255	0.839216
7	57	201	258	0.77907
8	50	157	207	0.758454
9	136	358	494	0.724696
10	113	258	371	0.695418
Average	59.7	220.4	280.1	0.801552
Standard deviation	37.4672	72.696	105.865	0.0628998
Vitellaria	surfactant b only	surfactant b/piwi-1 double	Total surfactant b	% surfactant b+ cells that co-express piwi-1
1	98	310	408	0.759804
2	132	343	475	0.722105
3	152	173	325	0.532308
4	102	113	215	0.525581
5	220	153	373	0.410188
6	230	110	340	0.323529
Average	155.667	200.333	356	0.545586
Standard deviation	57.3469	101.149	87.4666	0.17045
Vitellaria	MX1 only	MX1/piwi-1 double	Total MX1	% MX1+ cells that co-express piwi-1
1	55	0	55	0
2	62	0	62	0
3	44	0	44	0
4	60	0	60	0
5	29	0	29	0
6	34	0	34	0
Average	47.3333	0	47.3333	0
Standard deviation	13.8516	0	13.8516	0
Vitellaria	klf4l only	klf4l/gH4 double	Total klf4l	% klf4l+ cells that co-express gH4
1	5	55	60	0.916667
2	1	51	52	0.980769
3	2	29	31	0.935484
4	0	44	44	1
5	0	54	54	1
6	0	25	25	1
7	0	25	25	1
8	0	28	28	1
9	1	39	40	0.975
10	0	40	40	1
Average	0.9	39	39.9	0.980792
Standard deviation	1.59513	11.8509	12.6091	0.0305725
Vitellaria	surfactant b only	surfactant b/gH4 double	Total surfactant b	% surfactant b+ cells that co-express gH4
1	94	234	328	0.713415
2	111	204	315	0.647619
3	135	220	355	0.619718
4	93	136	229	0.593886
5	96	151	247	0.611336
6	126	163	289	0.564014
7	144	137	281	0.487544
8	123	195	318	0.613208
9	87	191	278	0.68705
10	92	182	274	0.664234
11	83	186	269	0.69145
12	94	156	250	0.624
13	106	226	332	0.680723
14	115	255	370	0.689189
15	97	178	275	0.647273
Average	106.4	187.6	294	0.635644
Standard deviation	18.5195	35.7047	40.8132	0.05861

## Sheet: Fig 7
Fig 7 data.
Vitellaria	klf4l only	ophishigh only	ophislow only	klf4l/ophishigh	klf4l/ophislow	Total	% klf4l only	% ophishigh only	% ophislow only	% klf4l/ophishigh	% klf4l/ophislow	Total klf4l	Total ophishigh	Total ophislow	% klf4l+ cells that co-express ophishigh	% klf4l+ cells that co-express ophislow	% ophishigh cells that co-express klf4l	% ophislow cells that co-express klf4l
1	17	89	229	0	31	366	0.0464481	0.243169	0.625683	0	0.0846995	48	89	260	0	0.645833	0	0.119231
2	10	79	258	0	30	377	0.0265252	0.209549	0.68435	0	0.0795756	40	79	288	0	0.75	0	0.104167
3	19	82	245	0	26	372	0.0510753	0.22043	0.658602	0	0.0698925	45	82	271	0	0.577778	0	0.095941
4	20	88	224	0	17	349	0.0573066	0.252149	0.641834	0	0.0487106	37	88	241	0	0.459459	0	0.0705394
5	15	82	200	0	19	316	0.0474684	0.259494	0.632911	0	0.0601266	34	82	219	0	0.558824	0	0.086758
6	11	60	218	0	14	303	0.0363036	0.19802	0.719472	0	0.0462046	25	60	232	0	0.56	0	0.0603448
7	7	76	264	0	27	374	0.0187166	0.203209	0.705882	0	0.0721925	34	76	291	0	0.794118	0	0.0927835
8	18	66	273	0	26	383	0.0469974	0.172324	0.712794	0	0.0678851	44	66	299	0	0.590909	0	0.0869565
9	19	84	208	0	17	328	0.0579268	0.256098	0.634146	0	0.0518293	36	84	225	0	0.472222	0	0.0755556
10	11	78	165	0	14	268	0.0410448	0.291045	0.615672	0	0.0522388	25	78	179	0	0.56	0	0.0782123
Average	14.7	78.4	228.4	0	22.1	343.6	0.0429813	0.230549	0.663135	0	0.0633355	36.8	78.4	250.5	0	0.596914	0	0.0870489
Standard deviation	4.59589	9.19178	32.9619	0	6.57352	38.4396	0.0126943	0.0357698	0.0391589	0	0.0134804	7.81452	9.19178	38.1466	0	0.107361	0	0.0171159
Vitellaria	CPEB1 only	ophishigh only	ophislow only	CPEB1/ophishigh	CPEB1/ophislow	Total	% CPEB1 only	% ophishigh only	% ophislow only	% CPEB1/ophishigh	% CPEB1/ophislow	Total CPEB1	Total ophishigh	Total ophislow	% CPEB1+ cells that co-express ophishigh	% CPEB1+ cells that co-express ophislow	% ophishigh cells that co-express CPEB1	% ophislow cells that co-express CPEB1
1	1	44	48	3	280	376	0.00265957	0.117021	0.12766	0.00797872	0.744681	284	47	328	0.0105634	0.985915	0.0638298	0.853659
2	0	40	67	8	359	474	0	0.0843882	0.14135	0.0168776	0.757384	367	48	426	0.0217984	0.978202	0.166667	0.842723
3	1	34	80	6	258	379	0.00263852	0.0897098	0.211082	0.0158311	0.680739	265	40	338	0.0226415	0.973585	0.15	0.763314
4	1	40	65	8	260	374	0.0026738	0.106952	0.173797	0.0213904	0.695187	269	48	325	0.0297398	0.966543	0.166667	0.8
5	1	41	83	4	239	368	0.00271739	0.111413	0.225543	0.0108696	0.649457	244	45	322	0.0163934	0.979508	0.0888889	0.742236
6	0	43	72	11	356	482	0	0.0892116	0.149378	0.0228216	0.738589	367	54	428	0.0299728	0.970027	0.203704	0.831776
7	0	56	83	5	297	441	0	0.126984	0.188209	0.0113379	0.673469	302	61	380	0.0165563	0.983444	0.0819672	0.781579
8	0	59	70	6	216	351	0	0.168091	0.19943	0.017094	0.615385	222	65	286	0.027027	0.972973	0.0923077	0.755245
9	0	54	80	7	262	403	0	0.133995	0.198511	0.0173697	0.650124	269	61	342	0.0260223	0.973978	0.114754	0.766082
10	0	45	84	5	320	454	0	0.0991189	0.185022	0.0110132	0.704846	325	50	404	0.0153846	0.984615	0.1	0.792079
Average	0.4	45.6	73.2	6.3	284.7	410.2	0.00106893	0.112689	0.179998	0.0152584	0.690986	291.4	51.9	357.9	0.0216099	0.976879	0.122878	0.792869
Standard deviation	0.516398	8.0719	11.3216	2.31181	47.9237	48.1705	0.00138012	0.0254849	0.0317326	0.00484456	0.0462955	48.8653	8.08909	48.59	0.0066623	0.00651134	0.0458777	0.0386492
Vitellaria	surfactant b only	ophishigh only	ophislow only	surfactant b/ ophishigh	surfactant b/ ophislow	Total	% surfactant b only	% ophishigh only	% ophislow only	% surfactant b/ ophishigh	% surfactant b/ ophislow	Total surfactant b	Total ophishigh	Total ophislow	% surfactant b+ cells that co-express ophishigh	% surfactant b+ cells that co-express ophislow	% ophishigh cells that co-express surfactant b	% ophislow cells that co-express surfactant b
1	0	86	190	0	216	492	0	0.174797	0.386179	0	0.439024	216	86	406	0	1	0	0.53202
2	0	97	259	0	201	557	0	0.174147	0.464991	0	0.360862	201	97	460	0	1	0	0.436957
3	0	81	139	0	165	385	0	0.21039	0.361039	0	0.428571	165	81	304	0	1	0	0.542763
4	0	62	175	0	144	381	0	0.16273	0.459318	0	0.377953	144	62	319	0	1	0	0.451411
5	0	56	167	0	147	370	0	0.151351	0.451351	0	0.397297	147	56	314	0	1	0	0.468153
6	0	86	98	0	242	426	0	0.201878	0.230047	0	0.568075	242	86	340	0	1	0	0.711765
7	0	94	187	0	193	474	0	0.198312	0.394515	0	0.407173	193	94	380	0	1	0	0.507895
8	0	71	209	0	178	458	0	0.155022	0.456332	0	0.388646	178	71	387	0	1	0	0.459948
9	0	39	146	0	132	317	0	0.123028	0.460568	0	0.416404	132	39	278	0	1	0	0.47482
10	0	49	130	0	142	321	0	0.152648	0.404984	0	0.442368	142	49	272	0	1	0	0.522059
Average	0	72.1	170	0	176	418.1	0	0.17043	0.406932	0	0.422637	176	72.1	346	0	1	0	0.510779
Standard deviation	0	19.8799	45.3211	0	36.4417	77.4374	0	0.0271208	0.072563	0	0.0574781	36.4417	19.8799	60.6319	0	0	0	0.0793537
Vitellaria	MX1 only	ophishigh only	ophislow only	MX1/ophishigh	MX1/ophislow	Total	% MX1 only	% ophishigh only	% ophislow only	% MX1/ophishigh	% MX1/ophislow	Total MX1	Total ophishigh	Total ophislow	% MX1+ cells that co-express ophishigh	% MX1+ cells that co-express ophislow	% ophishigh cells that co-express MX1	% ophislow cells that co-express MX1
1	1	41	148	0	22	212	0.00471698	0.193396	0.698113	0	0.103774	23	41	170	0	0.956522	0	0.129412
2	0	55	203	2	36	296	0	0.185811	0.685811	0.00675676	0.121622	38	57	239	0.0526316	0.947368	0.0350877	0.150628
3	1	33	160	0	25	219	0.00456621	0.150685	0.730594	0	0.114155	26	33	185	0	0.961538	0	0.135135
4	0	37	167	1	22	227	0	0.162996	0.735683	0.00440529	0.0969163	23	38	189	0.0434783	0.956522	0.0263158	0.116402
5	1	59	223	1	22	306	0.00326797	0.19281	0.728758	0.00326797	0.0718954	24	60	245	0.0416667	0.916667	0.0166667	0.0897959
6	1	67	214	0	25	307	0.00325733	0.218241	0.697068	0	0.0814332	26	67	239	0	0.961538	0	0.104603
7	0	71	202	0	22	295	0	0.240678	0.684746	0	0.0745763	22	71	224	0	1	0	0.0982143
8	1	70	243	0	29	343	0.00291545	0.204082	0.708455	0	0.0845481	30	70	272	0	0.966667	0	0.106618
9	0	44	156	0	22	222	0	0.198198	0.702703	0	0.0990991	22	44	178	0	1	0	0.123596
10	1	40	190	0	21	252	0.00396825	0.15873	0.753968	0	0.0833333	22	40	211	0	0.954545	0	0.0995261
Average	0.6	51.7	190.6	0.4	24.6	267.9	0.00226922	0.190563	0.71259	0.001443	0.0931352	25.6	52.1	215.2	0.0137777	0.962137	0.00780702	0.115393
Standard deviation	0.516398	14.4611	31.8545	0.699206	4.67143	46.7771	0.00203151	0.0277245	0.0233066	0.00247021	0.0167288	5.03764	14.4718	33.9405	0.0223565	0.0242551	0.0132998	0.0191241
Vitellaria	LamA only	ophishigh only	ophislow only	LamA/ophishigh	LamA/ophislow	Total	% LamA only	% ophishigh only	% ophislow only	% LamA/ophishigh	% LamA/ophislow	Total LamA	Total ophishigh	Total ophislow	% LamA+ cells that co-express ophishigh	% LamA+ cells that co-express ophislow	% ophishigh cells that co-express LamA	% ophislow cells that co-express LamA
1	11	59	214	80	34	398	0.0276382	0.148241	0.537688	0.201005	0.0854271	125	139	248	0.64	0.272	0.57554	0.137097
2	34	23	137	68	58	320	0.10625	0.071875	0.428125	0.2125	0.18125	160	91	195	0.425	0.3625	0.747253	0.297436
3	12	8	110	69	35	234	0.0512821	0.034188	0.470085	0.294872	0.149573	116	77	145	0.594828	0.301724	0.896104	0.241379
4	9	6	162	60	32	269	0.0334572	0.0223048	0.60223	0.223048	0.118959	101	66	194	0.594059	0.316832	0.909091	0.164948
5	8	4	157	63	15	247	0.0323887	0.0161943	0.635628	0.255061	0.0607287	86	67	172	0.732558	0.174419	0.940299	0.0872093
Average	14.8	20	156	68	34.8	293.6	0.0502032	0.0585607	0.534751	0.237297	0.119188	117.6	88	190.8	0.597289	0.285495	0.813657	0.185614
Standard deviation	10.849	23.0543	38.3341	7.64853	15.3199	66.9425	0.0325936	0.0545969	0.0870186	0.0379652	0.0483018	27.9696	30.2324	37.917	0.111604	0.0701698	0.152523	0.083783
Vitellaria	klf4l only	LamA only	klf4l/LamA	Total	% klf4l only	% LamA only	% klf4l/LamA	Total klf4l	Total LamA	% klf4l+ cells that co-express LamA	% LamA+ cells that co-express klf4l
1	109	83	0	192	0.567708	0.432292	0	109	83	0	0
2	63	93	0	156	0.403846	0.596154	0	63	93	0	0
3	38	88	0	126	0.301587	0.698413	0	38	88	0	0
4	36	73	0	109	0.330275	0.669725	0	36	73	0	0
5	38	71	0	109	0.348624	0.651376	0	38	71	0	0
6	36	80	0	116	0.310345	0.689655	0	36	80	0	0
7	15	86	0	101	0.148515	0.851485	0	15	86	0	0
8	88	97	0	185	0.475676	0.524324	0	88	97	0	0
9	65	94	0	159	0.408805	0.591195	0	65	94	0	0
10	52	102	0	154	0.337662	0.662338	0	52	102	0	0
Average	54	86.7	0	140.7	0.363304	0.636696	0	54	86.7	0	0
Standard deviation	28.0238	10.1549	0	32.9176	0.111969	0.111969	0	28.0238	10.1549	0	0

## Sheet: Fig 7E
Fig 7E data. Fraction of cells that are ophislow vs ophishigh
	ophislow	not ophislow		ophishigh	not ophishigh
klf4l	0.597	0.403		0	1
CPEB1	0.977	0.023		0.022	0.978
surfactant b	1	0		0	1
MX1	0.962	0.038		0.014	0.986
LamA	0.285	0.715		0.597	0.403

## Sheet: S2 Fig
S2 Fig data.
Female germ cells (hatchling)	nanos only	klf4l only	klf4l/nanos double	nanos/piwi-1 double	klf4l/piwi-1 double	klf4l/nanos/piwi-1 triple	Total	% nanos only	% klf4l only	% klf4l/nanos double	% nanos/piwi-1 double	% klf4l/piwi-1 double	% klf4l/nanos/piwi-1 triple	Total nanos	Total klf4l	% nanos+ cells that co-express piwi-1	% nanos/piwi-1+ cells that co-express klf4l
1	36	0	0	0	0	0	36	1	0	0	0	0	0	36	0	0	not available
2	32	0	0	1	0	2	35	0.914286	0	0	0.0285714	0	0.0571429	35	2	0.0857143	0.666667
3	25	0	0	4	0	3	32	0.78125	0	0	0.125	0	0.09375	32	3	0.21875	0.428571
4	26	0	0	0	0	0	26	1	0	0	0	0	0	26	0	0	not available
5	60	1	2	1	0	7	71	0.84507	0.0140845	0.028169	0.0140845	0	0.0985915	70	10	0.114286	0.875
6	19	0	0	2	0	5	26	0.730769	0	0	0.0769231	0	0.192308	26	5	0.269231	0.714286
7	37	0	0	0	0	3	40	0.925	0	0	0	0	0.075	40	3	0.075	1
8	32	0	0	5	0	28	65	0.492308	0	0	0.0769231	0	0.430769	65	28	0.507692	0.848485
9	4	0	0	22	0	2	28	0.142857	0	0	0.785714	0	0.0714286	28	2	0.857143	0.0833333
10	53	0	0	45	1	83	182	0.291209	0	0	0.247253	0.00549451	0.456044	181	84	0.707182	0.648438
11	24	0	0	13	0	60	97	0.247423	0	0	0.134021	0	0.618557	97	60	0.752577	0.821918
12	49	0	0	25	0	51	125	0.392	0	0	0.2	0	0.408	125	51	0.608	0.671053
13	38	0	0	20	0	7	65	0.584615	0	0	0.307692	0	0.107692	65	7	0.415385	0.259259
14	14	0	0	8	0	10	32	0.4375	0	0	0.25	0	0.3125	32	10	0.5625	0.555556
15	36	0	0	8	0	26	70	0.514286	0	0	0.114286	0	0.371429	70	26	0.485714	0.764706
16	15	0	0	9	0	36	60	0.25	0	0	0.15	0	0.6	60	36	0.75	0.8
17	30	0	0	22	0	2	54	0.555556	0	0	0.407407	0	0.037037	54	2	0.444444	0.0833333
18	28	0	0	5	0	0	33	0.848485	0	0	0.151515	0	0	33	0	0.151515	0
19	41	0	0	57	0	26	124	0.330645	0	0	0.459677	0	0.209677	124	26	0.669355	0.313253
Average	31.5263	0.0526316	0.105263	13	0.0526316	18.4737	63.2105	0.593856	0.00074129	0.00148258	0.18574	0.000289184	0.217891	63.1053	18.6842	0.40392	0.560815
Standard deviation	13.7815	0.229416	0.458831	15.8219	0.229416	23.9104	42.1104	0.279877	0.00323121	0.00646242	0.197541	0.00126053	0.205831	41.9443	23.9909	0.281954	0.309851
Female germ cells per juvenile ovary	nanos only	klf4l only	klf4l/nanos double	nanos/piwi-1 double	klf4l/piwi-1 double	klf4l/nanos/piwi-1 triple	Total	% nanos only	% klf4l only	% klf4l/nanos double	% nanos/piwi-1 double	% klf4l/piwi-1 double	% klf4l/nanos/piwi-1 triple	Total nanos	Total klf4l	% nanos+ cells that co-express piwi-1	% nanos/piwi-1+ cells that co-express klf4l
1	5	0	0	11	0	34	50	0.1	0	0	0.22	0	0.68	50	34	0.9	0.755556
2	6	0	0	13	0	48	67	0.0895522	0	0	0.19403	0	0.716418	67	48	0.910448	0.786885
3	9	0	0	35	0	58	102	0.0882353	0	0	0.343137	0	0.568627	102	58	0.911765	0.623656
4	7	0	0	32	0	75	114	0.0614035	0	0	0.280702	0	0.657895	114	75	0.938596	0.700935
5	29	0	0	37	0	116	182	0.159341	0	0	0.203297	0	0.637363	182	116	0.840659	0.75817
6	17	0	0	53	0	106	176	0.0965909	0	0	0.301136	0	0.602273	176	106	0.903409	0.666667
Average	12.1667	0	0	30.1667	0	72.8333	115.167	0.0991871	0	0	0.25705	0	0.643763	115.167	72.8333	0.900813	0.715311
Standard deviation	9.30412	0	0	15.8545	0	32.597	54.6056	0.0324537	0	0	0.0602456	0	0.0532904	54.6056	32.597	0.0324537	0.0625348
Female germ cells per mature ovary	nanos only	klf4l only	klf4l/nanos double	nanos/piwi-1 double	klf4l/piwi-1 double	klf4l/nanos/piwi-1 triple	Total	% nanos only	% klf4l only	% klf4l/nanos double	% nanos/piwi-1 double	% klf4l/piwi-1 double	% klf4l/nanos/piwi-1 triple	Total nanos	Total klf4l	% nanos+ cells that co-express piwi-1	% nanos/piwi-1+ cells that co-express klf4l
1	9	0	0	29	0	92	130	0.0692308	0	0	0.223077	0	0.707692	130	92	0.930769	0.760331
2	3	0	0	30	0	97	130	0.0230769	0	0	0.230769	0	0.746154	130	97	0.976923	0.76378
3	11	0	0	46	0	135	192	0.0572917	0	0	0.239583	0	0.703125	192	135	0.942708	0.745856
4	6	0	0	66	0	162	234	0.025641	0	0	0.282051	0	0.692308	234	162	0.974359	0.710526
5	1	0	0	61	0	199	261	0.00383142	0	0	0.233716	0	0.762452	261	199	0.996169	0.765385
6	4	0	0	63	0	176	243	0.0164609	0	0	0.259259	0	0.72428	243	176	0.983539	0.736402
Average	5.66667	0	0	49.1667	0	143.5	198.333	0.0325888	0	0	0.244743	0	0.722668	198.333	143.5	0.967411	0.747047
Standard deviation	3.77712	0	0	16.7262	0	43.2793	57.5731	0.0252139	0	0	0.0219796	0	0.0270736	57.5731	43.2793	0.0252139	0.0211717
Female germ cells (small asexual)	nanos only	klf4l only	klf4l/nanos	Total	% nanos only	% klf4l only	% klf4l/nanos	Total nanos	Total klf4l	% nanos+ cells that co-express klf4l	% klf4l+ cells that co-express nanos
1	1	0	4	5	0.2	0	0.8	5	4	0.8	1
2	0	0	3	3	0	0	1	3	3	1	1
3	1	0	6	7	0.142857	0	0.857143	7	6	0.857143	1
4	1	0	7	8	0.125	0	0.875	8	7	0.875	1
5	0	0	1	1	0	0	1	1	1	1	1
Average	0.6	0	4.2	4.8	0.0935714	0	0.906429	4.8	4.2	0.906429	1
Standard deviation	0.547723	0	2.38747	2.86356	0.0897985	0	0.0897985	2.86356	2.38747	0.0897985	0
Female germ cells (large asexual)	nanos only	klf4l only	klf4l/nanos	Total	% nanos only	% klf4l only	% klf4l/nanos	Total nanos	Total klf4l	% nanos+ cells that co-express klf4l	% klf4l+ cells that co-express nanos
1	12	0	61	73	0.164384	0	0.835616	73	61	0.835616	1
2	9	0	65	74	0.121622	0	0.878378	74	65	0.878378	1
3	3	0	31	34	0.0882353	0	0.911765	34	31	0.911765	1
4	6	0	26	32	0.1875	0	0.8125	32	26	0.8125	1
Average	7.5	0	45.75	53.25	0.140435	0	0.859565	53.25	45.75	0.859565	1
Standard deviation	3.87298	0	20.0894	23.4005	0.0442244	0	0.0442244	23.4005	20.0894	0.0442244	0

## Sheet: S3B Fig
S3B Fig data. Quantification of newly specified PGCs in head regenerates
	control RNAi	dmd1 RNAi	klf4l RNAi	nanos RNAi
	61	1	7	12
	63	1	12	13
	76	0	1	28
	72	1	1	9
	57	0	0	3
	86	0	2	9
	13	0	0	16
	26	0	2	0
	59	0	1	1
	89	0	2	8
	108	2	9	15
	70	0	10	13
	64	0	5	2
	97	2	1	12
		0	10	10
			5
			0
			4
			0
			0
			14
			4
			0
			5
			1
			4
			0
			0
			1
			7
			12
			1
			1
			0
			2
Average	67.2143	0.466667	3.54286	10.0667
Standard deviation	25.3625	0.743223	4.09693	7.12608

## Sheet: S4 Fig
S4 Fig data. Relative quantity (RQ) values for qPCR analyses.
	control RNAi			klf4l RNAi (dsRNA targets N-term)
	RQ	RQ max	RQ min	RQ	RQ max	RQ min
C-term klf4l qPCR target 1	1	1.06768	0.936613	0.225723	0.242751	0.209889
C-term klf4l qPCR target 2	1	1.04189	0.959797	0.238548	0.247969	0.229485
C-term klf4l qPCR target 3	1	1.07692	0.928576	0.175139	0.185591	0.165276
C-term klf4l qPCR target 4	1	1.03667	0.964632	0.181253	0.190064	0.17285
C-term klf4l qPCR target 5	1	1.0406	0.960984	0.176316	0.185299	0.167769
	control RNAi			klf4l RNAi (dsRNA targets C-term)
	RQ	RQ max	RQ min	RQ	RQ max	RQ min
N-term klf4l qPCR target 6	1	1.05207	0.950506	0.184939	0.196477	0.174079
N-term klf4l qPCR target 7	1	1.04561	0.956376	0.203258	0.217398	0.190037
N-term klf4l qPCR target 8	1	1.04606	0.955972	0.251203	0.263181	0.239769

[truncated: 1 more sheets: S6 Fig]
