# Supplementary material for: A Krüppel-like factor is required for development and regeneration of germline and yolk cells from somatic stem cells in planarians
Source: PLoS Biol. 2022 Jul 15;20(7):e3001472. doi: 10.1371/journal.pbio.3001472 (PMC9286257; doi:10.1371/journal.pbio.3001472)
Supplement: S1 Table — (XLSX) [file pbio.3001472.s012.xlsx]

## Sheet: Sheet1
S1 Table. Information for transcripts mentioned in this paper.
Gene	Reference	Sequnce info	Sequence
klf4l	This paper	Planmine SMEST.1: SMEST031008001.1	aatataataaaaaaattcaatgctagaattttatttgaacccttaacaatcgtcaattaagcataaattaattaatcagttttattaaaattattagatcactcatagaacaacaacaaaaattgaccataaaacaataaaactccgatggaccaatcaaatctcagcaaaattttattaacaataaattatgcaatctgcaataaatttattggtcaaaagcccttctatataaaatgactctagatgatcaataacttcaaaaagttaaaaatgaacccaactggtaactattgttttgatcataataataacattttttatccacaatatacaattcaaaattttgaatgtaatttcaatctcgtccaaccaagcccgtttaatcaatctcaatcg…
		Portion cloned into pJC53.2:	cccaactggtaactattgttttgatcataataataacattttttatccacaatatacaattcaaaattttgaatgtaatttcaatctcgtccaaccaagcccgtttaatcaatctcaatcgaattatacaaggcctgagtatccgtatggtaatttgaatcaatcctctttggggtttgaaataaatgctccatataaagtgactcaaagacaaccattacaatgtatattcgattcaaatagtcaaaatatattaaatcagaatggcgtcaaatataacctcgtcaatggctaccccaactgtaacatgaattaccagtttaataaaggagtcaattatcaaacaaatatgatgaaaatggagcaagaaaaaaacaactttgatcctattcttatgca…
Laminin A	This paper	Planmine SMEST.1: SMEST056013009.1	gacgttgtttaggctaatttatcctactatattattccgtctatgcgccggaaatgcataaaaggattttatagaccgtggaatgtactagcaacagaactatacccatgcacaccttgtcaatgtcatgggctagggacaattggaagttgtgtatcaaacggcgaagacattggtgatcaaaagcccggcgattgcatttgcaaaaaaggctatgaaggtgtcaattgcgatttgtgcagcattggttatgaacggtatccgaatggtgaatgtctgccttgcccgtgttccattgatggaagtgtccgaacttcattttatcgctgcaaaccaccttgcaattgtaaagtccatgtgaactctgatgacttgtgtaaaacctgcaaaaatggttat…
		Portion cloned into pJC53.2:	gccaaaatccaatcagtggttattataaggaatatttcaacttgccgaattccacgaaatccggaagtatgagaactggcaacagaatcctcattaacttgaaaaaatgcaactgcaacggctatagtaaagtctgtgatagtgttactggagattgccagaattgcatgggcaacagggaaggcaacaaatgccaattatgcagggagggattttataaaaatgataaaaattatgatcaatgcgagccatgccaatgtccaagtgcacattacaactttgcacaaaactgtaccagaatcgaatcatctttggaattgaaatgccaatgccgaatcgggtattctgggaaatcgtgtgaaaattgtcagcaaggattttatggaaatccaattaaag…
nanos	Wang et al., 2007 [1]	Genbank accession: EF035555.1	aatcaattttataatttgaattggtttttttctcatgcgcacaggcgaatcatatttcgttttaattcatcacacactaaagcttaatttaatgttaaattatcctgaatcattgaagatggctaatacgtctccatttatttggcaatcagtgacatctaataatgtgtcttatagtagcaataaatccaatgtgaattatccaaggacaaatgttgcctgtatattaccgaatttattgcaaaaaaatattgcaaagacagatttttcactgttagatgaagaagataatgacagtttatttcgcagcgatttaaaattatcaaaagagttggatcgatgggttgcattgttggaagcatggcctgaaaagcatattactctggatagaagtatatg…
dmd1	Chong et al., 2013 [2]	Genbank accession: KC736555.1	agcattagaacatgaatttaactcaatgccattcgaaaattaacgattctaccggaaattatttggaattcaaccattgcattgttgaagatgataaaagtgaaaataatgaagacgtcaaaccgaatttactgaaaaaagaatattctagcaaatcgaggaaaaaatctcgttcctcatacatgtgtagaaaatgtcgagcccatggccagttgttgccggtgaaaaaccatcgtcgaaattgtccgtttaaattgtgtccctgtccattgtgtacagtcgttagtcatggtcgagaaattgtcgctcgtcaaattagactttatagaaatcagaaagacatcagcaaaaggtctccgcaatcaccacattgtagacgatgcagaaatcatggagaac…
ophis	Saberi et al., 2016 [3]	Genbank accession: KX018822.1	caattgttaggatatattttgaaacaattgatggttttctgtagactaataacatctattccattagcgattatccttgttttcattacgattctcgctattttgggaaatatatttctattcactgttatatgtcaatcgaggaaagcccataaaaaatcctattcacattatctcactctattgacaatcacagatagcctttccatactctttcttctaaaagaatttatcgaaagattctatcagaaaactcacaaaattaataatttatatgagcaaagtgaaattatgtgcaaattggaacattttatcaggttttcttgtttcttcatttctggaattgcaaccgtttttttgacagttgaacgatttttgatcgtctattggcccgtaaga…
piwi-1	Reddien et al., 2005 [4]	Genbank accession: DQ186985.1	atttaaaccgaagtctttgttttaacatttttactcaaatttacgaaatggattcaactaatgttacaactgatcccaatttaagaccaagaagaggaggtctccaaagaagattcgcaattattgaacctgctttacagcctgatacagttacagacaaaatagggaaagatggaagagtagttagtctcaagtctaactacgctaactttaatattaaagtcgaaggaccattttacatgtatgatgtagttatggagaataaaagtatccgtactaagctagagttattattagcttatgcaaacagcaaaaataatggtcaaccattttgttttgatggcagaagattatttacgacttctaagtggcactcagatgaagatacagaaaacttag…
gH4	Zayas et al., 2005 [5]	Genbank accession: DN297663.1	ttaggaaaaggtggagcaaagcgtcacagaaaagttcctctgtgataacattcaaggtatcacaaagccagcaatcagaagattagctcgtcgaggtggtgttaagagaatttctggattgatatatgaagaaacccgaggtgttcttaaagtattcttggaaaatgttattagagacgctgtgacatacactgagcacgctaagcgcaagacagtaactgccatggatgtcgtctatgctttgaaacgacaaggaagaactttgtacggttttggaggttaaataacactttcatatttgtgaatgttttagcggccctctttagggccacaaatgttgattgtgttctcaactgtcactgtgaatttccatttgacgattttctatttcatgagtga…
CPEB1	Rouhana et al., 2017 [6]	Genbank accession: KY847525.1	attttaaaaaaaattgattaacaaaaccaatatggaggaaccgaaatatttaaactccagccttaaagacatttggaatacattttcagataaagaaatgcatcatggatatgaagaaaccaagttatccacgaaagaatccattgatgatattttgacaagttatagaagctttaaaaatgatggacaaatctcttatgtgaacaataacaatttgtatccattgaaaaacactggatgtttacttgatgacagtccagatagttctagactgaattggcaatcgtcattagagaatttatctatgcctacagtaaaaccatctttaacaaatcatagttttattgaaacaaatcctcaacattttgacatacaaaagctgctgaattttcataaacc…
surfactant B	Rouhana et al., 2017 [6]	Genbank accession: KY847536.1	catttaaatttttcgaatattttttcaaaaatagccattatgaatcagatttttatccgtatacatttttccaagaatttttctctgatgaatattacaattactactccaaggatcaaaaacccacagacaaattctgcaaacgatgcgaaaatattccagcagagcgatttttgaaatgggccaattccattgacatcaaaatgcttactgatgctggctacatcgccatgtgttctaatatgaaatcaacagaaaaagaaaaatgccgggaaatgattctacacgttggacgagtgatattgcataaattggaaagtgttttgtctgtgaagtctatttgtcaccaaatctaccgctgcccaatgaatatcgaaatgaagactgaagatttcacgt…
MX1	Zayas et al., 2005; Rouhana et al., 2017 [5, 6]	Genbank accession: DN298207.1 and DN300757.1	taccgaatattacgagaagtatgacaaatacgataaatacggaaaacaagacaaatatgacaaatatggaaagcacgaaaagcacgacaagtatggcaaacatgacaaatacggaaaacatgaaaaatacgacaaatacgattcgtatggttacgacagctatgaaaaatactaaacacgtaatttatttgcagttaaaatatatttcttaacaagccaaaaaaaaaaaaaaaaaatgcga and attgattgcttgcgtcgtggctaccgaatattacgagaagtatgacaaatacgataaatacggaaaacaagacaaatatgacaaatatggaaagcacgaaaagcacgacaagtatggcaaacatgacaaatacggaaaacatgaaaaatacga…

## Sheet: References
References
1. Wang Y, Zayas RM, Guo T, Newmark PA. nanos function is essential for development and regeneration of planarian germ cells. Proc Natl Acad Sci USA. 2007;104: 5901–5906. doi:10.1073/pnas.0609708104
2. Chong T, Collins JJ, Brubacher JL, Zarkower D, Newmark PA. A sex-specific transcription factor controls male identity in a simultaneous hermaphrodite. Nat Comm. 2013;4: 1814. doi:10.1038/ncomms2811.
3. Saberi A, Jamal A, Beets I, Schoofs L, Newmark PA. GPCRs direct germline development and somatic gonad function in planarians. PLOS Biol. 2016;14: e1002457. doi:10.1371/journal.pbio.1002457.
4. Reddien PW, Oviedo NJ, Jennings JR, Jenkin JC, Sánchez Alvarado A. SMEDWI-2 is a PIWI-like protein that regulates planarian stem cells. Science. 2005;310: 1327–1330. doi:10.1126/science.1116110
5. Zayas RM, Hernández A, Habermann B, Wang Y, Stary JM, Newmark PA. The planarian Schmidtea mediterranea as a model for epigenetic germ cell specification: analysis of ESTs from the hermaphroditic strain. Proc Natl Acad Sci USA. 2005;102: 18491–18496. doi:10.1073/pnas.0509507102.
6. Rouhana L, Tasaki J, Saberi A, Newmark PA. Genetic dissection of the planarian reproductive system through characterization of Schmidtea mediterranea CPEB homologs. Dev Biol. 2017;426: 43–55. doi:10.1016/j.ydbio.2017.04.008.
