# Supplementary material for: A Krüppel-like factor is required for development and regeneration of germline and yolk cells from somatic stem cells in planarians
Source: PLoS Biol. 2022 Jul 15;20(7):e3001472. doi: 10.1371/journal.pbio.3001472 (PMC9286257; doi:10.1371/journal.pbio.3001472)
Supplement: S2 Table — (XLSX) [file pbio.3001472.s013.xlsx]

## Sheet: Sheet1
S2 Table. qPCR primer sequences
	Forward	Reverse
β-tubulin	TGGCTGCTTGTGATCCAAGA	AAATTGCCGCAACAGTCAAATA
qPCR primers targeting C-terminal klf4l (for use with N-term RNAi):
Target 1	ATCAACTAACCCGACACAGAC	GCAATGGTCGGATCTGTAGAA
Target 5	CACAGACGACGACACGAAA	CATCGGTCTTGGTGGGTTT
Target 9	GTTCGTATTTAGATTGCAACAAAGC	TCGGATCTAACGAACGATTCTG
Target 10	TCATATGAGAATCCATTCAGGAG	GTCTGTGTCGGGTTAGTTG
Target 11	TTGCACGACTTTCAAGTATAAC	TTTCTCCTGAATGGATTCTCA
qPCR primers targeting N-terminal klf4l (for use with C-term RNAi):
Target 2	ATAACCTCGTCAATGGCTACC	TCCTGGTGGATGCATAAGAATAG
Target 3	AAAGTGACTCAAAGACAACCATTAC	GGTAGCCATTGACGAGGTTAT
Target 4	CAAGGCCTGAGTATCCGTATG	GTAATGGTTGTCTTTGAGTCACTTT
PCR primers to clone N- versus C-terminal klf4l into pJC53.2:
klf4l (N-term)	ACCCTTAACAATCGTCAATTAAGC	TCCTGGTGGATGCATAAGAATAG
klf4l (C-term)	AAACCGGATCGCCAGAC	ACTCACAGTTTATTATACTCGTCCA
